# Supplementary material for: Effects of Dietary n-3 LCPUFA Supplementation on the Hippocampus of Aging Female Mice: Impact on Memory, Lipid Raft-Associated Glutamatergic Receptors and Neuroinflammation
Source: Int J Mol Sci. 2022 Jul 4;23(13):7430. doi: 10.3390/ijms23137430 (PMC9267073; doi:10.3390/ijms23137430)
Supplement: Supplementary file 1 [file ijms-23-07430-s001.zip]

Archive with 1 entries (1 files):
- ijms-1799110-supplementary.pdf
